# Supplementary material for: Head-to-Head Comparison of Single- Versus Dual-Chamber ICD Discriminators for Tachyarrhythmia Detection: A Single-Manufacturer, Remote Monitoring-Based Bicentric Study
Source: J Clin Med. 2025 Aug 19;14(16):5859. doi: 10.3390/jcm14165859 (PMC12387967; doi:10.3390/jcm14165859)
Supplement: Supplementary file 1 [file jcm-14-05859-s001.zip]

Archive with 1 entries (1 files):
- jcm-3778896-supplementary.pdf
